# Supplementary material for: Molecular mechanisms and hotspots of pH sensing in ASIC1a revealed by computational and functional analysis
Source: Commun Biol. 2025 Nov 26;8:1692. doi: 10.1038/s42003-025-09090-9 (PMC12658276; doi:10.1038/s42003-025-09090-9)
Supplement: Supplementary file 4 — Supplementary Data 1 [file 42003_2025_9090_MOESM4_ESM.xlsx]

## Sheet: E418_des
WT=E418	PHD50	size	kd	flexibility	polarity	alpha	beta	bulkiness	surf	h_do	h_ac	b_turn	coil
E	7.1547	138.4	-3.5	0.5	12.3	1.504	0.567	13.57	190	0	4	1.149	0.761
Q	7.04444	143.8	-3.5	0.49	10.5	1.164	0.84	14.45	180	2	2	0.997	0.947
N	7.00655	114.1	-3.2	0.46	11.6	0.772	0.604	12.82	160	2	2	1.572	1.167
A	7.099	88.6	1.8	0.36	8.1	1.489	0.709	11.5	115	0	0	0.788	0.824
D	6.83573	111.1	-3.5	0.51	13	0.924	0.541	11.68	150	0	4	1.197	1.197
R	7.10741	173.4	-4.5	0.53	10.5	1.224	0.92	14.28	225	5	0	0.912	0.893
###############################################################################################################################################
mean	7.04131	128.233	-2.73333	0.475	11	1.1795	0.696833	13.05	170	1.5	2	1.1025	0.964833
stdev	0.113171	29.8322	2.2651	0.0609098	1.72974	0.294838	0.155053	1.27087	37.55	1.97484	1.78885	0.274901	0.179796
Correlation		0.350371	0.178856	-0.197025	-0.497079	0.744667	0.41538	0.479586	0.339859	0.239197	-0.426745	-0.39564	-0.892484
slope		92.3587	3.57976	-0.106041	-7.59748	1.94004	0.569101	5.38558	112.764	4.17399	-6.74539	-0.96104	-1.4179
intercept		-522.093	-27.9396	1.22167	64.4962	-12.4809	-3.31038	-24.8715	-624.008	-27.8904	49.4964	7.86947	10.9487
r2		0.12276	0.0319895	0.038819	0.247087	0.554529	0.172541	0.230002	0.115504	0.0572151	0.182111	0.156531	0.796528
n		6	6	6	6	6	6	6	6	6	6	6	6
df		4	4	4	4	4	4	4	4	4	4	4	4
t_stat		0.748167	0.363575	-0.401929	-1.14573	2.23143	0.913278	1.09308	0.722737	0.492696	-0.943737	-0.861581	-3.95712
p_val		0.495949	0.734577	0.708286	0.315793	0.089469	0.412764	0.335774	0.509839	0.648048	0.39874	0.437504	0.016718
ampl	0.318976

## Sheet: E418_act
WT=E418	PH50	size	kd	flexibility	polarity	alpha	beta	bulkiness	surf	h_do	h_ac	b_turn	coil
E	6.50596	138.4	-3.5	0.5	12.3	1.504	0.567	13.57	190	0	4	1.149	0.761
Q	6.01843	143.8	-3.5	0.49	10.5	1.164	0.84	14.45	180	2	2	0.997	0.947
N	5.885	114.1	-3.2	0.46	11.6	0.772	0.604	12.82	160	2	2	1.572	1.167
A	5.66586	88.6	1.8	0.36	8.1	1.489	0.709	11.5	115	0	0	0.788	0.824
D	6.3603	111.1	-3.5	0.51	13	0.924	0.541	11.68	150	0	4	1.197	1.197
R	6.19475	173.4	-4.5	0.53	10.5	1.224	0.92	14.28	225	5	0	0.912	0.893
###############################################################################################################################################
mean	6.10505	128.233	-2.73333	0.475	11	1.1795	0.696833	13.05	170	1.5	2	1.1025	0.964833
stdev	0.310724	29.8322	2.2651	0.0609098	1.72974	0.294838	0.155053	1.27087	37.55	1.97484	1.78885	0.274901	0.179796
Correlation		0.494573	-0.705703	0.807337	0.808147	0.0522949	-0.286962	0.293349	0.571437	-0.0537267	0.723703	0.163026	-0.0357689
slope		47.4834	-5.1444	0.158259	4.4988	0.0496214	-0.143196	1.19981	69.0563	-0.341467	4.1664	0.144231	-0.0206972
intercept		-161.655	28.6735	-0.491177	-16.4654	0.876559	1.57105	5.72509	-251.592	3.58467	-23.4361	0.221962	1.09119
r2		0.244603	0.498016	0.651792	0.653101	0.00273476	0.0823474	0.0860537	0.32654	0.00288656	0.523746	0.0265774	0.00127941
n		6	6	6	6	6	6	6	6	6	6	6	6
df		4	4	4	4	4	4	4	4	4	4	4	4
t_stat		1.13808	-1.99208	2.73631	2.74422	0.104733	-0.599123	0.613698	1.39265	-0.107609	2.09735	0.330473	-0.0715836
p_val		0.318627	0.117172	0.052103	0.0516807	0.921629	0.581372	0.572598	0.236143	0.919487	0.103964	0.757628	0.94637
ampl	0.840106

## Sheet: E413_des
WT=E413	pHD50	size	kd	flexibility	polarity	alpha	beta	bulkiness	surf	h_do	h_ac	b_turn	coil
E	7.1547	138.4	-3.5	0.5	12.3	1.504	0.567	13.57	190	0	4	1.149	0.761
Q	7.03125	143.8	-3.5	0.49	10.5	1.164	0.84	14.45	180	2	2	0.997	0.947
N	6.889	114.1	-3.2	0.46	11.6	0.772	0.604	12.82	160	2	2	1.572	1.167
A	6.765	88.6	1.8	0.36	8.1	1.489	0.709	11.5	115	0	0	0.788	0.824
D	7.20433	111.1	-3.5	0.51	13	0.924	0.541	11.68	150	0	4	1.197	1.197
R	6.75935	173.4	-4.5	0.53	10.5	1.224	0.92	14.28	225	5	0	0.912	0.893
K	6.8432	168.6	-3.9	0.47	11.3	1.172	0.721	15.71	200	3	0	1.302	0.897
###############################################################################################################################################
mean	6.94955	134	-2.9	0.474286	11.0429	1.17843	0.700286	13.43	174.286	1.71429	1.71429	1.131	0.955143
stdev	0.182066	31.2156	2.11424	0.0556349	1.5831	0.269164	0.141838	1.53517	36.105	1.88982	1.79947	0.262033	0.166121
Correlation		-0.167777	-0.330595	0.452062	0.750261	-0.135704	-0.62141	-0.205631	-0.0778668	-0.5947	0.957437	0.243241	0.278306
slope		-28.7658	-3.83903	0.138139	6.52366	-0.200623	-0.484107	-1.73386	-15.4416	-6.17292	9.46295	0.350077	0.253933
intercept		333.909	23.7796	-0.485718	-34.2936	2.57266	4.06461	25.4796	281.598	44.6133	-64.049	-1.30188	-0.809575
r2		0.0281491	0.109293	0.20436	0.562892	0.0184154	0.38615	0.0422839	0.00606324	0.353668	0.916686	0.059166	0.0774544
n		7	7	7	7	7	7	7	7	7	7	7	7
df		5	5	5	5	5	5	5	5	5	5	5	5
t_stat		-0.380555	-0.783275	1.13325	2.53748	-0.306276	-1.7735	-0.469845	-0.174646	-1.65408	7.41713	0.560744	0.647909
p_val		0.719165	0.468924	0.308507	0.0520532	0.771738	0.136331	0.658244	0.86821	0.159018	0.000701546	0.599169	0.545615
ampl	0.44498

## Sheet: E413_act
WT=E413	PH50	size	kd	flexibility	polarity	alpha	beta	bulkiness	surf	h_do	h_ac	b_turn	coil
E	6.50596	138.4	-3.5	0.5	12.3	1.504	0.567	13.57	190	0	4	1.149	0.761
Q	6.11253	143.8	-3.5	0.49	10.5	1.164	0.84	14.45	180	2	2	0.997	0.947
N	6.20369	114.1	-3.2	0.46	11.6	0.772	0.604	12.82	160	2	2	1.572	1.167
A	6.19591	88.6	1.8	0.36	8.1	1.489	0.709	11.5	115	0	0	0.788	0.824
D	6.4047	111.1	-3.5	0.51	13	0.924	0.541	11.68	150	0	4	1.197	1.197
R	5.9634	173.4	-4.5	0.53	10.5	1.224	0.92	14.28	225	5	0	0.912	0.893
K	6.082	168.6	-3.9	0.47	11.3	1.172	0.721	15.71	200	3	0	1.302	0.897
###############################################################################################################################################
mean	6.20974	134	-2.9	0.474286	11.0429	1.17843	0.700286	13.43	174.286	1.71429	1.71429	1.131	0.955143
stdev	0.188165	31.2156	2.11424	0.0556349	1.5831	0.269164	0.141838	1.53517	36.105	1.88982	1.79947	0.262033	0.166121
Correlation		-0.496311	0.0931349	0.0245568	0.528698	0.118469	-0.876934	-0.501453	-0.380415	-0.853708	0.865431	0.221088	0.0730549
slope		-82.3358	1.04647	0.00726073	4.44812	0.169466	-0.661029	-4.09117	-72.994	-8.57418	8.27635	0.307881	0.0644964
intercept		645.284	-9.39833	0.429198	-16.5788	0.126089	4.8051	38.8351	627.559	54.9577	-49.6797	-0.780859	0.554637
r2		0.246325	0.00867412	0.000603036	0.279521	0.0140348	0.769014	0.251455	0.144716	0.728818	0.74897	0.0488797	0.00533701
n		7	7	7	7	7	7	7	7	7	7	7	7
df		5	5	5	5	5	5	5	5	5	5	5	5
t_stat		-1.27834	0.209165	0.0549272	1.39278	0.266783	-4.07999	-1.296	-0.919788	-3.66576	3.86238	0.506911	0.163793
p_val		0.257252	0.842574	0.958324	0.222446	0.80029	0.00953998	0.25157	0.399884	0.0145074	0.0118514	0.633775	0.876309
ampl	0.542564
		The more the beta propensity, the more difficult to activate
		An Hbond acceptor is required at position 413.
		But in this case, the regression analysis is biased: actually, this position requires an acidic residue (D or E)
		not especially an HB acceptor

## Sheet: K388_des
WT=K388	PHD50	size	kd	flexibility	polarity	alpha	beta	bulkiness	surf	h_do	h_ac	b_turn	coil
K	7.1547	168.6	-3.9	0.47	11.3	1.172	0.721	15.71	200	3	0	1.302	0.897
Q	7.05014	143.8	-3.5	0.49	10.5	1.164	0.84	14.45	180	2	2	0.997	0.947
M	7.114	162.9	1.9	0.3	5.7	1.363	1.21	16.25	185	0	0	0.436	0.81
R	7.11786	173.4	-4.5	0.53	10.5	1.224	0.92	14.28	225	5	0	0.912	0.893
H	7.08257	153.2	-3.2	0.32	10.4	1.003	0.863	13.69	195	2	2	0.97	1.068
###############################################################################################################################################
mean	7.10386	160.38	-2.64	0.422	9.68	1.1852	0.9108	14.876	197	2.4	0.8	0.9234	0.923
stdev	0.0394416	11.9362	2.58418	0.104738	2.25433	0.129363	0.182296	1.0638	17.5357	1.81659	1.09545	0.311695	0.0947972
Correlation		0.886406	0.034477	0.0746654	-0.0165569	0.327914	-0.057952	0.572746	0.49829	0.253196	-0.867884	0.187128	-0.485679
slope		268.252	2.25891	0.198275	-0.946327	1.07551	-0.267849	15.4479	221.539	11.6616	-24.1045	1.47881	-1.16732
intercept		-1745.24	-18.687	-0.986517	16.4026	-6.45507	2.81356	-94.8637	-1376.78	-80.4424	172.035	-9.58187	9.21548
r2		0.785715	0.00118867	0.00557492	0.00027413	0.107528	0.00335843	0.328038	0.248293	0.0641081	0.753223	0.0350167	0.235884
n		5	5	5	5	5	5	5	5	5	5	5	5
df		3	3	3	3	3	3	3	3	3	3	3	3
t_stat		3.31663	0.0597515	0.129686	-0.0286813	0.601206	-0.100545	1.21018	0.995448	0.453319	-3.02601	0.329943	-0.962345
p_val		0.0451675	0.956111	0.905022	0.97892	0.590095	0.926255	0.312864	0.392889	0.6811	0.0564895	0.76314	0.406867
ampl	0.104561

## Sheet: K388_act
WT=K388	PH50	size	kd	flexibility	polarity	alpha	beta	bulkiness	surf	h_do	h_ac	b_turn	coil
K	6.50596	168.6	-3.9	0.47	11.3	1.172	0.721	15.71	200	3	0	1.302	0.897
Q	6.50362	143.8	-3.5	0.49	10.5	1.164	0.84	14.45	180	2	2	0.997	0.947
M	6.58125	162.9	1.9	0.3	5.7	1.363	1.21	16.25	185	0	0	0.436	0.81
R	6.62783	173.4	-4.5	0.53	10.5	1.224	0.92	14.28	225	5	0	0.912	0.893
H	6.52071	153.2	-3.2	0.32	10.4	1.003	0.863	13.69	195	2	2	0.97	1.068
###############################################################################################################################################
mean	6.54788	160.38	-2.64	0.422	9.68	1.1852	0.9108	14.876	197	2.4	0.8	0.9234	0.923
stdev	0.0546799	11.9362	2.58418	0.104738	2.25433	0.129363	0.182296	1.0638	17.5357	1.81659	1.09545	0.311695	0.0947972
Correlation		0.654746	0.192624	0.100985	-0.38738	0.546985	0.579545	0.0615064	0.656821	0.330232	-0.596132	-0.551072	-0.486193
slope		142.926	9.10346	0.193434	-15.9708	1.29407	1.93213	1.19662	210.641	10.9711	-11.9428	-3.14131	-0.842901
intercept		-775.48	-62.2484	-0.844584	114.255	-7.28819	-11.7405	7.04071	-1182.25	-69.4371	78.9998	21.4923	6.44221
r2		0.428693	0.0371041	0.010198	0.150063	0.299192	0.335872	0.00378304	0.431414	0.109053	0.355373	0.30368	0.236384
n		5	5	5	5	5	5	5	5	5	5	5	5
df		3	3	3	3	3	3	3	3	3	3	3	3
t_stat		1.50037	0.340003	0.17581	-0.727788	1.13171	1.23175	0.106734	1.50872	0.605974	-1.28602	-1.14384	-0.963678
p_val		0.230495	0.756268	0.87164	0.519402	0.34004	0.305789	0.921737	0.2285	0.587308	0.288704	0.335691	0.406295
ampl	0.124208

## Sheet: K384_des
WT=K384	PHD50	size	kd	flexibility	polarity	alpha	beta	bulkiness	surf	h_do	h_ac	b_turn	coil
K	7.1547	168.6	-3.9	0.47	11.3	1.172	0.721	15.71	200	3	0	1.302	0.897
Q	7.08925	143.8	-3.5	0.49	10.5	1.164	0.84	14.45	180	2	2	0.997	0.947
M	7.12367	162.9	1.9	0.3	5.7	1.363	1.21	16.25	185	0	0	0.436	0.81
R	7.10562	173.4	-4.5	0.53	10.5	1.224	0.92	14.28	225	5	0	0.912	0.893
H	7.09491	153.2	-3.2	0.32	10.4	1.003	0.863	13.69	195	2	2	0.97	1.068
###############################################################################################################################################
mean	7.11363	160.38	-2.64	0.422	9.68	1.1852	0.9108	14.876	197	2.4	0.8	0.9234	0.923
stdev	0.026442	11.9362	2.58418	0.104738	2.25433	0.129363	0.182296	1.0638	17.5357	1.81659	1.09545	0.311695	0.0947972
Correlation		0.631566	0.146908	0.0121157	-0.0563727	0.355168	-0.116462	0.75905	0.124301	-0.0156993	-0.744028	0.245186	-0.524765
slope		285.094	14.3573	0.0479909	-4.80609	1.73759	-0.802905	30.5378	82.4333	-1.07855	-30.8237	2.89022	-1.88133
intercept		-1867.68	-104.773	0.0806104	43.8687	-11.1754	6.62237	-202.359	-389.4	10.0724	220.069	-19.6365	14.3061
r2		0.398875	0.0215819	0.000146791	0.00317788	0.126144	0.0135633	0.576157	0.0154507	0.000246467	0.553578	0.060116	0.275378
n		5	5	5	5	5	5	5	5	5	5	5	5
df		3	3	3	3	3	3	3	3	3	3	3	3
t_stat		1.4109	0.257243	0.0209866	-0.0977959	0.658073	-0.203099	2.01943	0.216978	-0.0271953	-1.92875	0.438045	-1.06775
p_val		0.253093	0.813626	0.984574	0.928262	0.557483	0.852052	0.136731	0.842144	0.980012	0.149349	0.690977	0.363925
ampl	0.0654537

## Sheet: K384_act
WT=K384	PH50	size	kd	flexibility	polarity	alpha	beta	bulkiness	surf	h_do	h_ac	b_turn	coil
K	6.50596	168.6	-3.9	0.47	11.3	1.172	0.721	15.71	200	3	0	1.302	0.897
Q	6.52967	143.8	-3.5	0.49	10.5	1.164	0.84	14.45	180	2	2	0.997	0.947
M	6.4023	162.9	1.9	0.3	5.7	1.363	1.21	16.25	185	0	0	0.436	0.81
R	6.536	173.4	-4.5	0.53	10.5	1.224	0.92	14.28	225	5	0	0.912	0.893
H	6.5965	153.2	-3.2	0.32	10.4	1.003	0.863	13.69	195	2	2	0.97	1.068
###############################################################################################################################################
mean	6.51409	160.38	-2.64	0.422	9.68	1.1852	0.9108	14.876	197	2.4	0.8	0.9234	0.923
stdev	0.0708469	11.9362	2.58418	0.104738	2.25433	0.129363	0.182296	1.0638	17.5357	1.81659	1.09545	0.311695	0.0947972
Correlation		-0.269975	-0.816011	0.278558	0.816834	-0.934654	-0.711293	-0.921518	0.30204	0.546216	0.631336	0.635644	0.912345
slope		-45.4849	-29.7645	0.411811	25.9914	-1.70663	-1.83022	-13.8371	74.7595	14.0056	9.76181	2.79655	1.22077
intercept		456.673	191.248	-2.26057	-159.63	12.3023	12.833	105.012	-289.99	-88.8334	-62.7893	-17.2936	-7.0292
r2		0.0728866	0.665874	0.0775945	0.667218	0.873578	0.505937	0.849196	0.0912283	0.298352	0.398585	0.404043	0.832374
n		5	5	5	5	5	5	5	5	5	5	5	5
df		3	3	3	3	3	3	3	3	3	3	3	3
t_stat		-0.485644	-2.44513	0.50236	2.45253	-4.55303	-1.75274	-4.11016	0.54878	1.12945	1.41005	1.42616	3.85966
p_val		0.66048	0.0920784	0.649971	0.0914732	0.0198544	0.177933	0.0260799	0.62136	0.34086	0.25332	0.249077	0.03074
ampl	0.1942

## Sheet: E375_des
WT=E375	pHD50	size	kd	flexibility	polarity	alpha	beta	bulkiness	surf	h_do	h_ac	b_turn	coil
E	7.1547	138.4	-3.5	0.5	12.3	1.504	0.567	13.57	190	0	4	1.149	0.761
Q	6.93418	143.8	-3.5	0.49	10.5	1.164	0.84	14.45	180	2	2	0.997	0.947
N	6.83375	114.1	-3.2	0.46	11.6	0.772	0.604	12.82	160	2	2	1.572	1.167
A	6.83883	88.6	1.8	0.36	8.1	1.489	0.709	11.5	115	0	0	0.788	0.824
D	7.01557	111.1	-3.5	0.51	13	0.924	0.541	11.68	150	0	4	1.197	1.197
R	6.76986	173.4	-4.5	0.53	10.5	1.224	0.92	14.28	225	5	0	0.912	0.893
K	6.71762	168.6	-3.9	0.47	11.3	1.172	0.721	15.71	200	3	0	1.302	0.897
###############################################################################################################################################
mean	6.89493	134	-2.9	0.474286	11.0429	1.17843	0.700286	13.43	174.286	1.71429	1.71429	1.131	0.955143
stdev	0.151408	31.2156	2.11424	0.0556349	1.5831	0.269164	0.141838	1.53517	36.105	1.88982	1.79947	0.262033	0.166121
Correlation		-0.300909	-0.0623164	0.250929	0.483032	0.229827	-0.575127	-0.358301	-0.162368	-0.699635	0.903989	-0.0138224	-0.0602907
slope		-62.0383	-0.870177	0.0922039	5.0505	0.408573	-0.538774	-3.63292	-38.7187	-8.73262	10.7438	-0.0239217	-0.0661494
intercept		561.75	3.09981	-0.161454	-23.78	-1.63866	4.4151	38.4787	441.249	61.9251	-72.3638	1.29594	1.41124
r2		0.0905464	0.00388333	0.0629653	0.23332	0.0528204	0.330771	0.12838	0.0263635	0.489489	0.817196	0.000191059	0.00363496
n		7	7	7	7	7	7	7	7	7	7	7	7
df		5	5	5	5	5	5	5	5	5	5	5	5
t_stat		-0.705554	-0.139615	0.579639	1.23354	0.528044	-1.57203	-0.858163	-0.36795	-2.18955	4.72775	-0.0309108	-0.13506
p_val		0.51197	0.894414	0.587294	0.272195	0.620056	0.176748	0.43001	0.727974	0.0801425	0.00520651	0.976537	0.897833
ampl	0.437079

## Sheet: E375_act
WT=E375	PH50	size	kd	flexibility	polarity	alpha	beta	bulkiness	surf	h_do	h_ac	b_turn	coil
E	6.50596	138.4	-3.5	0.5	12.3	1.504	0.567	13.57	190	0	4	1.149	0.761
Q	6.30433	143.8	-3.5	0.49	10.5	1.164	0.84	14.45	180	2	2	0.997	0.947
N	6.2005	114.1	-3.2	0.46	11.6	0.772	0.604	12.82	160	2	2	1.572	1.167
A	6.37658	88.6	1.8	0.36	8.1	1.489	0.709	11.5	115	0	0	0.788	0.824
D	6.45286	111.1	-3.5	0.51	13	0.924	0.541	11.68	150	0	4	1.197	1.197
R	5.83008	173.4	-4.5	0.53	10.5	1.224	0.92	14.28	225	5	0	0.912	0.893
K	5.67162	168.6	-3.9	0.47	11.3	1.172	0.721	15.71	200	3	0	1.302	0.897
###############################################################################################################################################
mean	6.19171	134	-2.9	0.474286	11.0429	1.17843	0.700286	13.43	174.286	1.71429	1.71429	1.131	0.955143
stdev	0.320196	31.2156	2.11424	0.0556349	1.5831	0.269164	0.141838	1.53517	36.105	1.88982	1.79947	0.262033	0.166121
Correlation		-0.738776	0.382129	-0.187076	0.121142	0.144942	-0.576929	-0.73016	-0.627982	-0.860862	0.736012	-0.122112	0.0988955
slope		-72.0226	2.52317	-0.0325048	0.598943	0.121841	-0.255562	-3.50071	-70.8106	-5.08087	4.13631	-0.0999305	0.0513079
intercept		579.943	-18.5227	0.675546	7.33438	0.424025	2.28265	35.1054	612.724	33.1735	-23.8965	1.74974	0.637459
r2		0.545791	0.146022	0.0349973	0.0146754	0.0210081	0.332847	0.533133	0.394362	0.741083	0.541714	0.0149113	0.00978033
n		7	7	7	7	7	7	7	7	7	7	7	7
df		5	5	5	5	5	5	5	5	5	5	5	5
t_stat		-2.45115	0.924637	-0.425832	0.272892	0.327558	-1.57941	-2.3895	-1.80437	-3.78302	2.43109	-0.27511	0.222227
p_val		0.0578545	0.397586	0.687938	0.795849	0.756516	0.175077	0.0624266	0.131018	0.0128501	0.0593008	0.794238	0.83293
ampl	0.834339

[truncated: 32 more sheets: K374_des, K374_act, H329_des, H329_act, K291_des, K291_act, K246_des, K246_act, E242_des, E242_act, E219_des, E219_act, K211_des, K211_act, H173_des, H173_act, D78_des, D78_act, H73_des, H73_act …]
