# Supplementary material for: Molecular mechanisms and hotspots of pH sensing in ASIC1a revealed by computational and functional analysis
Source: Commun Biol. 2025 Nov 26;8:1692. doi: 10.1038/s42003-025-09090-9 (PMC12658276; doi:10.1038/s42003-025-09090-9)
Supplement: Supplementary file 5 — Supplementary Data 2 [file 42003_2025_9090_MOESM5_ESM.xlsx]

## Sheet: Figure_1C-I
pKa calculations
The data for the 3 states are as follows (values for each subunit, and mean +/- SD are shown) The individual data per subunit are listed in a file that can be provided upon request
Closed - 5WKU								open - 4NTW								Desensitized - 4NYK
resname	resnr	PROA	PROB	PROC	m_250710	s_250710		resname	resnr	PROA	PROB	PROC	m_250709	s_250709		resname	resnr	PROA	PROB	PROC	m_250710	s_250710
lys	42	5.69966	4.1958	3.25358	4.38301	1.23374										lys	42	3.45973	5.77602	4.34592	4.52723	1.16874
glu	63	8.22075	8.10853	8.03311	8.12079	0.0944179		glu	63	10.4246	11.0955	10.2654	10.5952	0.44053		glu	63	7.59685	9.71032	6	7.76906	1.86114
hsd	70	6.16102	6.01523	6.06485	6.08037	0.0741248		hsd	70	6.1359	5.99165	6.01959	6.04905	0.076502		hsd	70	5.86392	6.47915	5.95263	6.09857	0.332569
hsd	72	4.76599	4.97295	5.3566	5.03185	0.299677		hsd	72	5.45522	5.63	5.11435	5.39986	0.262243		hsd	72	4.89655	4.74713	4.85743	4.8337	0.0774832
hsd	73	5.16767	5.51102	5.55545	5.41138	0.212226		hsd	73	5.43283	5.47201	5.43711	5.44731	0.0214926		hsd	73	4.49097	4.49324	4.61926	4.53449	0.0734261
lys	76	7.02437	7.6913	7.44	7.38522	0.336822		lys	76	5.81178	7.29406	5.84052	6.31545	0.847618		lys	76	6.97048	8.03637	6.73164	7.24617	0.694682
asp	78	5.45619	4.27466	5.38285	5.0379	0.661998		asp	78	3.8593	4.26366	3.45449	3.85915	0.404586		asp	78	4.04919	3.72223	5.18034	4.31725	0.765121
glu	79	5.07793	5.64322	1.17679	3.96598	2.43199		glu	79	6.71	5.98	6.38	6.35667	0.365559		glu	79	8.09792	7.77372	7.65457	7.84207	0.229444
glu	97	1.36	-0.53	0.4	0.41	0.94504		glu	97	6.43	6.06	4.46	5.65	1.04704		glu	97	8.6	6.42	8.89	7.97	1.35015
lys	105	9.57714	8.74902	8.8011	9.04242	0.46381		lys	105	9.77156	9.41925	9.48041	9.55707	0.188251		lys	105	9.3329	9.61944	8.71143	9.22126	0.464186
asp	107	1.4769	1.76724	1.23181	1.49198	0.268032		asp	107	1.20142	1.66799	1.4705	1.44664	0.234201		asp	107	1.61769	1.87641	1.21519	1.56976	0.333209
hsd	110	6.24393	5.54266	5.74377	5.84345	0.361109		hsd	110	5.18449	5.28138	5.38001	5.28196	0.0977573		hsd	110	5.88799	5.60894	5.72247	5.7398	0.140325
glu	113	3.81604	4.14527	4.10259	4.0213	0.179035		glu	113	3.99135	4.73586	4.19646	4.30789	0.38456		glu	113	5.73118	5.08319	5.26287	5.35908	0.334536
glu	123	4.29629	4.16073	3.91532	4.12411	0.193108		glu	123	4.45195	4.41927	4.23217	4.3678	0.118591		glu	123	3.4236	4.26502	4.47057	4.05306	0.554738
asp	126	4.05151	4.34224	3.99073	4.12816	0.187871		asp	126	3.90736	4.06914	3.82943	3.93531	0.122277		asp	126	3.54008	3.96735	4.00539	3.83761	0.258365
asp	131	4.06001	4.16952	3.52326	3.9176	0.345866		asp	131	3.65629	3.40242	3.58468	3.5478	0.130889		asp	131	3.68838	3.40255	3.91701	3.66931	0.257757
glu	132	4.14771	4.14677	4.06782	4.12076	0.045853		glu	132	4.06618	3.79087	4.02721	3.96142	0.148981		glu	132	4.14859	4.14923	3.7813	4.02637	0.212239
lys	133	8.95913	9.21475	8.47722	8.8837	0.374509		lys	133	7.67495	8.14244	8.24812	8.02184	0.305025		lys	133	8.51874	9.3579	9.48182	9.11949	0.52394
glu	136	4.31428	4.04217	3.94123	4.09923	0.192961		glu	136	3.70991	3.89162	3.68467	3.76207	0.112903		glu	136	3.7694	4.23616	4.57907	4.19488	0.406413
asp	140	4.04597	4.19776	4.02596	4.0899	0.0939512		asp	140	4.23194	4.18257	3.98307	4.13253	0.131763		asp	140	3.97502	4.05534	3.69488	3.90842	0.189235
lys	141	9.31952	8.75133	9.47394	9.1816	0.380537		lys	141	8.88924	9.35297	9.44551	9.22924	0.298063		lys	141	9.36927	8.95152	9.1597	9.16016	0.208874
lys	148	10.6013	10.5594	10.6552	10.6053	0.0480319		lys	148	10.4871	10.6431	10.4499	10.5267	0.10252		lys	148	10.5453	10.5985	10.5213	10.555	0.0395305
lys	150	9.97654	10.6525	10.4299	10.353	0.344488		lys	150	10.4547	10.7161	10.5047	10.5585	0.138767		lys	150	9.49552	9.82777	10.1701	9.83114	0.337319
glu	156	3.89683	4.1332	3.65435	3.89479	0.239432		glu	156	3.24497	3.84025	3.89822	3.66115	0.361581		glu	156	3.6114	3.82318	3.82041	3.75166	0.121483
asp	159	4.14506	4.54795	4.21863	4.30388	0.214552		asp	159	2.61036	2.71195	3.17522	2.83251	0.301109		asp	159	2.99752	3.01835	2.71097	2.90894	0.171769
hsd	163	4.19577	3.8914	4.14163	4.07627	0.16237		hsd	163	3.89632	4.16345	4.23086	4.09688	0.176927		hsd	163	3.91698	4.31281	4.2405	4.15676	0.210785
asp	164	3.42176	3.40755	3.57155	3.46695	0.0908605		asp	164	3.46376	3.29388	3.24425	3.33396	0.115112		asp	164	3.05578	3.25232	2.83053	3.04621	0.211056
asp	167	4.81399	4.82048	4.63612	4.75686	0.104622		asp	167	4.36898	4.79808	4.73062	4.63256	0.230747		asp	167	4.46108	4.65083	4.39414	4.50202	0.133152
hsd	173	5.77733	6.17916	5.77283	5.90977	0.233309		hsd	173	5.91088	5.67152	5.65869	5.74703	0.142044		hsd	173	5.76665	5.74704	5.77342	5.76237	0.0137034
glu	177	4.16265	4.53608	4.53274	4.41049	0.214642		glu	177	3.57678	4.22736	4.29013	4.03142	0.39498		glu	177	4.44054	3.57746	3.96971	3.99591	0.432136
glu	182	4.22163	4.26766	4.11249	4.20059	0.0796913		glu	182	3.89533	3.98864	4.13242	4.00546	0.119433		glu	182	3.96594	4.09606	4.09592	4.05264	0.0750859
asp	183	4.29901	4.42692	5.08127	4.6024	0.419619		asp	183	4.24411	3.53932	4.07263	3.95202	0.367548		asp	183	3.53575	4.33662	3.90437	3.92558	0.400853
lys	185	8.15778	8.702	9.30723	8.72234	0.574998		lys	185	8.97403	8.55872	8.82614	8.7863	0.210503		lys	185	9.43105	8.08263	9.14334	8.88567	0.710175
lys	193	7.02713	7.79675	7.22508	7.34965	0.399645		lys	193	7.90645	8.0558	7.99995	7.9874	0.07546		lys	193	7.79819	6.49581	7.54814	7.28071	0.691146
asp	202	2.43389	3.58315	2.99508	3.00404	0.574685		asp	202	2.34964	3.2147	2.96499	2.84311	0.44522		asp	202	3.26272	2.67794	3.1989	3.04652	0.320787
lys	208	10.3468	10.145	9.54023	10.0107	0.419736		lys	208	10.2921	9.606	10.1089	10.0023	0.355248		lys	208	9.53331	10.1787	9.44466	9.71887	0.400642
lys	211	8.82	9.89	9.19	9.3	0.543415		lys	211	4.76	2.15	6.48	4.46333	2.18019		lys	211	1.98	5	0.62	2.53333	2.24181
glu	219	2.2939	3.19014	3.79471	3.09292	0.755112		glu	219	4.75492	3.22609	4.0845	4.02184	0.766339		glu	219	3.53578	6.33192	5.92514	5.26428	1.51068
asp	223	4.99179	4.84924	4.73808	4.8597	0.127181		asp	223	4.17818	4.62886	4.37923	4.39542	0.225772		asp	223	6.19	5.59154	5.59727	5.79294	0.343879
asp	227	3.4705	4.04831	4.43586	3.98489	0.485797		asp	227	4.03569	4.35891	4.50687	4.30049	0.240963		asp	227	4.18917	4.40558	4.62936	4.40804	0.220105
glu	228	4.281	4.04785	4.17615	4.16833	0.116773		glu	228	3.71009	4.04245	3.94435	3.89896	0.170769		glu	228	4.38377	4.50031	4.21833	4.36747	0.141694
glu	235	3.82848	3.03496	2.77634	3.21326	0.548262		glu	235	3.9712	3.23172	3.62516	3.60936	0.369996		glu	235	3.61509	3.63205	2.61832	3.28849	0.580446
asp	237	4.45249	3.92118	4.11332	4.16233	0.269026		asp	237	4.21434	4.44783	4.43282	4.365	0.130688		asp	237	5.30139	3.89225	4.65169	4.61511	0.705283
glu	238	1.27218	-0.980179	1.45533	0.582447	1.35637		glu	238	6.34	6.28	6.09	6.23667	0.130512		glu	238	6.17649	9.6342	7.63226	7.81431	1.73603
glu	242	2.60957	-2.1982	3.21284	1.20807	2.96529		glu	242	4.88393	5.11641	4.73713	4.91249	0.19125		glu	242	5.73934	5.91735	6.21422	5.95697	0.23991
lys	246	7.45	9.34	7.4	8.06333	1.10591		lys	246	5.65	5.72	6.21	5.86	0.305123		lys	246	4.27	9.95	4.45	6.22333	3.22864
hsd	250	4.46522	4.38534	4.27526	4.37527	0.0953786		hsd	250	4.75315	4.81514	4.8431	4.8038	0.0460357		hsd	250	4.63837	4.64866	4.6736	4.65354	0.0181157
asp	253	3.78201	4.49515	3.29673	3.85796	0.602811		asp	253	3.72528	4.04292	4.25913	4.00911	0.268527		asp	253	3.82499	3.78682	3.44681	3.68621	0.208199
glu	254	4.53542	4.91884	5.54549	4.99992	0.509894		glu	254	4.83457	5.20926	5.30135	5.11506	0.247235		glu	254	4.60391	3.96739	5.18768	4.58632	0.610334
asp	259	3.62081	3.487	3.90432	3.67071	0.213085		asp	259	2.94434	3.67627	2.94133	3.18731	0.423451		asp	259	5.82569	5.68794	6.06575	5.85979	0.191203
glu	277	5.02198	4.63035	4.15217	4.6015	0.435627		glu	277	4.99455	4.96137	4.88282	4.94624	0.0573806		glu	277	6.01143	5.00433	6.38081	5.79886	0.712436
lys	291	8.35	9.06	8.21	8.54	0.455741		lys	291	5.78	3.87	5.68	5.11	1.07503		lys	291	9.26	8.31	8.2	8.59	0.582838
asp	296	3.60089	4.08529	4.3241	4.00343	0.36849		asp	296	4.09839	4.27849	4.233	4.20329	0.0936495		asp	296	3.99108	3.98734	3.99611	3.99151	0.00439977
asp	298	4.0538	4.3025	4.01605	4.12412	0.155638		asp	298	7.49	6.28	4.44682	6.07227	1.53219		asp	298	5.57732	4.31039	4.47137	4.78636	0.689703
asp	300	4.34539	3.80834	4.60623	4.25332	0.406837		asp	300	3.89885	3.75773	4.65165	4.10274	0.480571		asp	300	4.38735	4.21579	4.39652	4.33322	0.1018
asp	303	4.30088	3.88905	4.12149	4.10381	0.206486		asp	303	3.99932	3.93385	4.29774	4.07697	0.193977		asp	303	4.56404	4.18819	4.4235	4.39191	0.189903
asp	313	4.17405	4.58444	4.82714	4.52855	0.330116		asp	313	6.31	6.42	6.41	6.38	0.0608276		asp	313	4.29883	5.69099	3.90538	4.63173	0.938199
glu	315	4.19	3.88	3.84	3.97	0.191572		glu	315	6.12	6.04	6.54	6.23333	0.268576		glu	315	6.04	7.35	6.9	6.76333	0.665607
glu	321	4.67661	4.33649	3.94746	4.32018	0.364848		glu	321	4.21335	4.36443	4.5576	4.37846	0.172553		glu	321	4.20153	4.86126	4.47508	4.51262	0.331459
hsd	329	4.60005	5.51577	4.9418	5.01921	0.462745		hsd	329	4.93825	4.40752	5.08709	4.81095	0.35722		hsd	329	4.11201	4.84978	6.35053	5.10411	1.14073
asp	333	4.09025	4.22815	4.25224	4.19021	0.0874042		asp	333	3.77597	3.81561	3.9266	3.83939	0.0780811		asp	333	3.98218	3.79551	3.81251	3.8634	0.103216
glu	340	4.1812	4.2172	4.38181	4.26007	0.106953		glu	340	4.09777	4.03859	4.25478	4.13038	0.11172		glu	340	4.23197	4.19687	4.35607	4.26164	0.0836428
lys	343	8.1029	7.7909	8.6011	8.16497	0.408652		lys	343	7.47984	7.93541	8.65213	8.02246	0.590973		lys	343	1.13	1.6	4.06	2.26333	1.57361
glu	344	4.69957	4.35305	4.25797	4.43686	0.232425		glu	344	4.12676	3.6642	4.50918	4.10005	0.423122		glu	344	4.43622	4.68502	4.84191	4.65439	0.204574
asp	347	4.43753	4.24178	4.55385	4.41105	0.157709		asp	347	8.63	6.88	5.93	7.14667	1.36961		asp	347	6.22772	6.76754	5.94812	6.31446	0.416537
asp	351	5.09	4.78	4.67	4.84667	0.217792		asp	351	6.11	5.77	0.55	4.14333	3.11656		asp	351	4.78	6.55	6.13	5.82	0.924824
glu	355	4.1	4.75	4.54	4.46333	0.331713		glu	355	6.69	0.33	1.3	2.77333	3.42643		glu	355	5.64	6.07	4.61	5.44	0.750267
lys	356	9.8213	10.0199	10.1927	10.0113	0.185846		lys	356	9.71445	9.77224	9.4025	9.62973	0.198897		lys	356	9.75213	10.3462	8.89077	9.66303	0.731778
asp	357	3.81879	4.38966	4.33569	4.18138	0.315172		asp	357	5.06798	3.83457	4.26526	4.38927	0.625988		asp	357	5.59765	5.56392	5.70958	5.62371	0.0762508
glu	359	4.09333	4.32626	4.35203	4.25721	0.142509		glu	359	4.28961	4.38856	4.344	4.34072	0.0495579		glu	359	3.85655	3.93235	3.84148	3.87679	0.0487014
glu	364	3.53795	4.12228	3.79169	3.81731	0.293006		glu	364	4.75555	7.2	4.81061	5.58872	1.39568		glu	364	3.78795	3.39154	4.19935	3.79295	0.403932
lys	374	4.82	7.41	7.83	6.68667	1.63016		lys	374	4.93	2.38	0.63	2.64667	2.16237		lys	374	3.85	3.78	4.76	4.13	0.546717
glu	375	0.715728	5.84905	3.81259	3.45912	2.58485		glu	375	6.28	7.23	6.17	6.56	0.582838		glu	375	6.39297	5.07238	4.07	5.17845	1.16511
lys	380	9.83969	8.27974	9.52609	9.21517	0.825142		lys	380	9.90931	10.257	9.69976	9.95537	0.281477		lys	380	8.64419	9.63931	10.334	9.53917	0.84935
lys	384	7.99756	8.54602	9.06825	8.53728	0.535398		lys	384	6.48178	8.47189	7.51525	7.48964	0.995303		lys	384	7.91165	7.49682	7.92958	7.77935	0.244842
lys	388	7.66022	8.87912	7.75935	8.09956	0.676933		lys	388	7.46179	5.84638	6.48002	6.59606	0.813933		lys	388	8.25038	8.0519	8.77431	8.35887	0.373225
lys	392	10.3544	10.4309	10.2704	10.3519	0.0802532		lys	392	10.476	10.1139	10.279	10.2896	0.181254		lys	392	10.3118	10.4899	10.4805	10.4274	0.100197
lys	393	7.45395	8.73605	8.20649	8.13216	0.64427		lys	393	9.35539	9.59158	8.49863	9.14853	0.575085		lys	393	7.09917	8.00413	9.81012	8.30447	1.38021
lys	396	9.46001	9.15491	9.03035	9.21509	0.221063		lys	396	8.03469	9.37855	8.10679	8.50668	0.755924		lys	396	10.0002	9.86642	9.24089	9.70249	0.405309
glu	398	4.25668	3.52307	2.87894	3.5529	0.689355		glu	398	3.59571	3.45154	3.40866	3.4853	0.0979882		glu	398	3.19524	2.97251	3.43266	3.20014	0.230113
glu	403	3.37172	3.56306	3.55132	3.49537	0.107242		glu	403	3.50453	3.32273	3.70199	3.50975	0.189682		glu	403	3.47463	3.2538	2.73384	3.15409	0.380329
asp	409	-1.59	-1.56	5.99	0.946667	4.36768		asp	409	6.91	0.14	3.08	3.37667	3.39474		asp	409	6.58	8.16	8.29	7.67667	0.951963
glu	413	0.173132	6.14808	3.15204	3.15775	2.98748		glu	413	5.36537	5.66	5.1218	5.38239	0.269504		glu	413	5.54755	4.94112	4.26439	4.91769	0.641899
glu	418	4.50524	-0.929772	2.56267	2.04605	2.75409		glu	418	4.66	6.31	5.96	5.64333	0.869387		glu	418	7.54887	7.16503	7.28	7.3313	0.196996
glu	421	3.64677	1.81731	3.98859	3.15089	1.16749		glu	421	3.24397	3.65158	3.57187	3.48914	0.216028		glu	421	3.03132	2.75091	3.22582	3.00268	0.238745
lys	423	8.72251	9.309	7.61397	8.54849	0.860805		lys	423	9.62836	8.58687	9.50239	9.23921	0.568443		lys	423	8.79949	8.94779	8.98357	8.91029	0.0976053
lys	424	9.06789	10.213	9.26203	9.5143	0.61281		lys	424	10.396	10.7197	9.76692	10.2942	0.484454		lys	424	10.6649	11.0265	10.6347	10.7753	0.218054
glu	427	2.61188	3.04418	2.8542	2.83675	0.216675		glu	427	3.22463	3.43425	3.25306	3.30398	0.113707		glu	427	1.08562	1.83878	3.13624	2.02021	1.03728
asp	434	11.12	7.61	6.66	8.46333	2.34926		asp	434	8.95	6.14	4.96	6.68333	2.04974		asp	434	6.24	9.87	11.73	9.28	2.79215
glu	452	13.4451	13.2154	13.2753	13.3119	0.119149		glu	452	11.4166	14.63	12.2776	12.7747	1.66337		glu	452	11.8928	12.6235	13.0001	12.5055	0.563054
asp	455	8.0276	6.79673	9.94209	8.25547	1.58501		asp	455	10.9774	12.4807	11.6636	11.7072	0.75261		asp	455	6.3	8.55273	8.14	7.66424	1.19936

## Sheet: Figure 2B
Figure 2B
Activation
WT ASIC1a
pH	Normalized peak Amp							Mean	SEM	N
6.9		0.029328	0.0126444					0.0209862	0.00834178	2
6.8					0.0272194		0.0277035	0.0274614	0.000242055	2
6.7	0.0507448	0.0891401	0.0823712	0.0507448		0.126232	0.265369	0.110767	0.0329749	6
6.5	0.203983	0.514148	0.583087	0.203983	0.462289	0.479721	0.642021	0.441319	0.0655117	7
6.2	0.500499	1	0.942138	0.500499	0.973302	1.08239	0.931691	0.847217	0.091433	7
6	0.59946	0.986196	1	0.59946	1	0.915637	1	0.871536	0.0711557	7
5.8					0.98306			0.98306		1
5.5	0.816119	0.891869	0.976809	0.816119	0.936113	1	0.983985	0.917288	0.0294001	7
5			0.863333			0.71993		0.791631	0.0717011	2
4.5	1			1		0.750566		0.916855	0.0831448	3
E418Q
pH	Normalized peak Amp							Mean	SEM	N
6.9				-0.00624343	-0.00554198	-0.0142178	-0.00557002	-0.00789331	0.0021144	4
6.7	0.00489171			0.00686422	0.00780284	-0.013423	0.00708499	0.00264414	0.00404567	5
6.5	0.0482039	0.0823018	0.0374585	0.0405618	0.0385496	0.0428783	0.0912686	0.0544604	0.00850584	7
6.2	0.271599	0.340796	0.200779	0.415513	0.372504	0.303487	0.49482	0.342785	0.0365373	7
6	0.44787	0.495528	0.349297	0.637906	0.602444	0.506023	0.700217	0.534184	0.0454882	7
5.5	0.799341	0.766852	0.644798	1	0.927812	0.912018	1	0.864403	0.0500088	7
4.5	1	0.909214	0.825827	0.979591	1	1	0.95045	0.952155	0.0246044	7
4		1	1					1	0	2
E413Q
pH	Normalized peak Amp															Mean	SEM	N
6.7	0.0121198	-0.00837225	0.0107906	0.00661767					0.0406352	0.0215319	0.00870985	0.0031918	0.00898279	0.00373803	0.00635296	0.0103908	0.00372398	11
6.5	0.0292304	0.0212814	0.0200467	0.0582369	0.0473529	0.0561999	0.0434676	0.0859968	0.0816553	0.102362	0.0943961	0.08526	0.0930269	0.0726744	0.0912415	0.0654952	0.00724665	15
6.2	0.318043	0.188058	0.207817	0.209714	0.471749	0.639793	0.581148	0.585196	0.4496	0.414759	0.353009	0.516103	0.520715	0.492682	0.517216	0.43104	0.0375027	15
6	0.53777	0.379811	0.387191	0.280146	0.674709	0.718094	0.684129	0.672834	0.669923	0.780464	0.848392	0.694412	0.769101	0.749472	0.781393	0.641856	0.0435064	15
5.8					0.791429	0.829652	0.868665	0.807372								0.82428	0.0167431	4
5.5	0.876125	0.644375	0.700799	0.546757	0.949445	0.930983	0.925491	0.888304	1	1	0.804352	0.964262	1	0.988673	1	0.881304	0.037191	15
4.5	1	0.734525	0.799251	0.691453	1	1	1	1	0.890064	0.924382	1	1	0.948874	1	0.902394	0.926063	0.0270734	15
4.1					0.686973	0.77912	0.938379	0.796261								0.800183	0.0519405	4
4		1	1	1					0.906364		0.821918	0.870492		0.875086		0.924837	0.0281622	7
SSD
WT ASIC1a
pH	Normalized peak Amp										Mean	SEM	N
7.6					1	1	1	1			1	0	4
7.4	1	1	1	1	0.83402	0.843336	1	1	1	1	0.967736	0.0215208	10
7.3	0.793279	1.04096	0.939752	0.896552				0.913907			0.916891	0.0397612	5
7.2	0.556032	0.906212	0.85769	0.347126	0.713437	0.708107	0.844762	0.518543	0.405343	0.501393	0.635865	0.0625299	10
7.1	0.197269	0.222932	0.365184	0.0275862	0.289016	0.292221	0.449524	0.0887417	0.0629501	0.0699164	0.206534	0.0452023	10
7	0.123745	0.0353462	0.0508554	0.00627586	0.0308819	0.0177217	0.306667	0.0266225	0.0242741	0.0157382	0.0638128	0.02893	10
6.9	0.107583	0.0353524	0.00624097				0.21619		0.0226481	0.00679666	0.0658019	0.0337545	6
6.8					0.021114	0.0311278	0.1	0.0268874	0.0233449		0.0404948	0.0149725	5
6.6									0.0229965		0.0229965		1
E375Q
pH	Normalized peak Amp											Mean	SEM	N
7.6									1	1	1	1	0	3
7.4					1	1	1	1	0.959484	0.99187	0.95057	0.985989	0.00813106	7
7.3									0.906077	0.95122	0.91635	0.924549	0.013661	3
7.2					0.950583	0.950347	0.933653	0.896501	0.854512	0.918699	0.874525	0.91126	0.0141577	7
7.1	1	1	1	1					0.788214	0.878049	0.840304	0.92951	0.0346568	7
7	0.875878	0.949204	0.917754	0.861857	0.892026	0.864668	0.855946	0.77071	0.421731	0.564228	0.593156	0.778832	0.0521259	11
6.9	0.357752	0.391659	0.386392	0.221059	0.656105	0.436291	0.500862	0.360888	0.0302026	0.0878049	0.0908745	0.31999	0.0581554	11
6.8	0.0636264	0.0540169	0.0687238	0.0284437	0.340344	0.0667291	0.0939182	0.0573955				0.0966497	0.0353983	8
6.7	0.00749049	0.00627657	0.00932623	0.0023467	0.0162896	0.00259398	0.00414041	0.00221896				0.00633537	0.00169579	8
6.6	0.000498579	0.00114232	0.0011192	0.000873553								0.000908412	0.000149533	4
E374Q
pH	Normalized peak Amp															Mean	SEM	N
7.6					0.981576											0.981576		1
7.4	1	1	1	1	1			1	1	1	1	1	1	1	1	1	0	13
7.2	0.96534	0.902692	0.954406	0.941511	0.977482	1	1	1	0.968523	0.990536	1.05818	0.955182	0.959799	0.952234	0.989324	0.974347	0.00907431	15
7.1	0.883573	0.912418	0.926674	0.872251	0.967247	0.956731	0.947368	0.905605	0.898305	0.933754	1.04	0.680672	0.733668	0.742681	0.797153	0.879873	0.0256055	15
7	0.44727	0.483316	0.498126	0.407442	0.851586	0.884615	0.602632	0.353982	0.433414	0.523659	0.672727	0.0851541	0.0871859	0.0966102	0.121352	0.436605	0.0668395	15
6.9	0.0997152	0.0697386	0.0555375	0.083994	0.73695	0.730769	0.516667	0.0365782	0.0605327	0.109464	0.250909	0.0059944	0.00628141	0.00497689	0.011637	0.185316	0.0666924	15
6.8	0.0052156	0.00304728	0.00133382	0.00679551	0.316274	0.323558	0.157018	0.0139233	0.0105569	0.01347	0.0150545		0.00512563	0.0031433	0.00857651	0.063078	0.0309712	14
6.6						0.0625	0.101754									0.0821272	0.0196272	2
6.5						0.0552885										0.0552885		1

## Sheet: Figure 2C
Figure 2C
WT ASIC1a
pH50
6.355	6.321	6.272	6.27	6.237	6.256	6.262	6.229	6.233	6.581	6.549	6.598	6.573	6.574	6.633	6.552	6.614	6.591	6.516	6.351	6.7	6.421	6.143	6.507	6.437	6.404	6.582	6.553	6.72	6.678	6.289	6.642	6.7	6.635	6.676	6.594	6.26	6.618	6.598	6.609	6.429	6.553	6.557	6.52	6.469	6.483	6.573	6.337	6.288	6.56
H70N
pH50								Mean	SEM	N	p value (One-way ANOVA and Dunnett's multiple comparisons test)
6.673	6.636	6.636	6.672	6.617	6.541	6.531	6.562	6.6085	0.0200455	8	0.3524
H72N
pH50										Mean	SEM	N	p value (One-way ANOVA and Dunnett's multiple comparisons test)
6.546	6.43	6.359	6.445	6.4	6.514	6.585	6.511	6.588	6.583	6.4961	0.026235	10	>0,9999
H73Q
pH50								Mean	SEM	N	p value (One-way ANOVA and Dunnett's multiple comparisons test)
6.295	6.288	6.219	6.345	6.364	6.322	6.298	6.301	6.304	0.01536	8	0.0006
K76Q
pH50							Mean	SEM	N	p value (One-way ANOVA and Dunnett's multiple comparisons test)
6.599	6.578	6.47	6.474	6.59	6.291	6.496	6.49971	0.0406077	7	>0,9999
D78N
pH50														Mean	SEM	N	p value (One-way ANOVA and Dunnett's multiple comparisons test)
6.219	6.212	5.907	6.269	6.264	6.029	6.14	6.124	5.902	6.416	6.238	6.14	6.282	6.191	6.16664	0.0381984	14	<0,0001
E79A
pH50							Mean	SEM	N	p value (Dunnett's multiple comparisons test)
5.769	5.556	6.21	6.243	6.258	6.191	6.244	6.06729	0.107408	7	<0,0001
H173N
pH50										Mean	SEM	N	p value (One-way ANOVA and Dunnett's multiple comparisons test)
6.578	6.581	6.569	6.606	6.623	6.549	6.49	6.493	6.521	6.247	6.5257	0.0340206	10	>0,9999
E277Q
pH50										Mean	SEM	N	p value (One-way ANOVA and Dunnett's multiple comparisons test)
6.202	6.282	5.987	6.225	6.197	6.073	6.058	6.167	6.357	5.96	6.1508	0.0405731	10	<0,0001
K374Q
pH50																Mean	SEM	N	p value (One-way ANOVA and Dunnett's multiple comparisons test)
6.034	6.01	6.078	6.151	6.283	6.375	6.251	6.129	6.328	6.191	6.301	6.253	6.326	6.374	6.321	6.426	6.23944	0.0317907	16	<0,0001
E375Q
pH50												Mean	SEM	N	p value (One-way ANOVA and Dunnett's multiple comparisons test)
6.459	6.462	6.49	6.482	6.169	6.229	6.021	6.142	6.123	6.498	6.15	6.427	6.30433	0.0518369	12	<0,0001
E413Q
pH50															Mean	SEM	N	p value (One-way ANOVA and Dunnett's multiple comparisons test)
6.043	5.853	5.885	5.623	6.199	6.28	6.21	6.252	6.172	6.172	6.177	6.201	6.207	6.195	6.219	6.11253	0.0475191	15	<0,0001
E418Q
pH50							Mean	SEM	N	p value (One-way ANOVA and Dunnett's multiple comparisons test)
5.934	6.007	5.782	6.119	6.09	6.019	6.178	6.01843	0.0497273	7	<0,0001
WT ASIC1a
pHD50
7.282	7.146	7.172	7.144	7.135	7.179	7.153	7.153	7.169	7.166	7.175	7.156	7.128	7.101	7.291	7.139	7.244	7.22	7.17	7.183	7.169	7.144	7.137	7.202	7.176	7.185	7.13	7.179	7.038	7.021	7.163	7.218	7.19	7.197	7.116	7.174	7.212	7.133	7.174	7.17	7.226	7.254	7.027	7.122	7.114	7.188	7.187	7.156	7.146	7.122
H70N
pHD50									Mean	SEM	N	p value (One-way ANOVA and Dunnett's multiple comparisons test)
7.176	7.233	7.188	7.265	7.203	7.169	7.182	7.181	7.195	7.19911	0.010346	9	0.2064
H72N
pHD50					Mean	SEM	N	p value (One-way ANOVA and Dunnett's multiple comparisons test)
7.077	7.139	7.144	7.137	7.078	7.115	0.0153525	5	0.8846
H73Q
pHD50								Mean	SEM	N	p value (One-way ANOVA and Dunnett's multiple comparisons test)
7.157	7.166	7.145	7.163	7.108	7.116	7.111	7.117	7.13537	0.00878094	8	0.9995
K76Q
pHD50								Mean	SEM	N	p value (One-way ANOVA and Dunnett's multiple comparisons test)
7.21	7.224	7.201	7.197	7.267	7.272	7.278	7.269	7.23975	0.0123661	8	0.0007
D78N
pHD50								Mean	SEM	N	p value (One-way ANOVA and Dunnett's multiple comparisons test)
7.096	7.119	7.089	7.066	7.006	7.054	7.044	7.067	7.06763	0.0122808	8	0.0013
E79A
pHD50									Mean	SEM	N	p value (One-way ANOVA and Dunnett's multiple comparisons test)
7.322	7.336	7.318	7.337	7.333	7.32	7.366	7.341	7.349	7.33578	0.0051093	9	<0,0001
H173N
pHD50						Mean	SEM	N	p value (One-way ANOVA and Dunnett's multiple comparisons test)
7.213	7.283	7.282	7.189	7.214	7.214	7.2325	0.0162865	6	0.0202
E277Q
pHD50							Mean	SEM	N	p value (One-way ANOVA and Dunnett's multiple comparisons test)
7.146	7.14	7.153	7.133	7.173	7.163	7.158	7.15229	0.00520857	7	>0,9999
K374Q
pHD50															Mean	SEM	N	p value (One-way ANOVA and Dunnett's multiple comparisons test)
7.009	7.004	7	7.016	6.842	6.841	6.955	7.021	7.01	6.989	6.928	7.075	7.069	7.066	7.059	6.99227	0.0189981	15	<0,0001
E375Q
pHD50											Mean	SEM	N	p value (One-way ANOVA and Dunnett's multiple comparisons test)
6.925	6.915	6.918	6.942	6.852	6.911	6.9	6.929	7.015	6.988	6.981	6.93418	0.013778	11	<0,0001
E413Q
pHD50								Mean	SEM	N	p value (One-way ANOVA and Dunnett's multiple comparisons test)
7.045	7.027	7.03	6.964	7.05	7.055	7.035	7.044	7.03125	0.0101976	8	<0,0001
E418Q
pHD50									Mean	SEM	N	p value (One-way ANOVA and Dunnett's multiple comparisons test)
7.015	7.022	7.026	7.016	7.049	7.062	7.061	7.075	7.074	7.04444	0.00827498	9	<0,0001
[truncated: 90 more columns]

## Sheet: Figure 2D
Figure 2D
WT ASIC1a
pH50
6.355	6.321	6.272	6.27	6.237	6.256	6.262	6.229	6.233	6.581	6.549	6.598	6.573	6.574	6.633	6.552	6.614	6.591	6.516	6.351	6.7	6.421	6.143	6.507	6.437	6.404	6.582	6.553	6.72	6.678	6.289	6.642	6.7	6.635	6.676	6.594	6.26	6.618	6.598	6.609	6.429	6.553	6.557	6.52	6.469	6.483	6.573	6.337	6.288	6.56
K211Q
pH50											Mean	SEM	N	p value (Kruskal-Wallis and Dunn's multiple comparisons test)
5.839	5.976	6.089	6.093	5.984	6.102	6.018	5.806	6.064	6.064	6.214	6.02264	0.0356802	11	<0,0001
E219Q
pH50											Mean	SEM	N	p value (Kruskal-Wallis and Dunn's multiple comparisons test)
6.364	6.402	6.317	6.387	6.386	6.365	6.376	6.303	6.348	6.368	6.385	6.36373	0.00916723	11	0.0188
E238Q
pH50												Mean	SEM	N	p value (Kruskal-Wallis and Dunn's multiple comparisons test)
6.453	6.4	6.487	6.316	6.164	5.976	6.085	6.299	6.297	6.09	6.348	6.242	6.26308	0.0453734	12	0.0002
E242Q
pH50												Mean	SEM	N	p value (Kruskal-Wallis and Dunn's multiple comparisons test)
6.201	6.552	6.402	6.15	6.303	6.288	6.284	6.272	6.399	6.343	6.354	6.36	6.32567	0.0298561	12	0.0024
K246Q
pH50							Mean	SEM	N	p value (Kruskal-Wallis and Dunn's multiple comparisons test)
5.832	6.093	6.258	6.162	6.052	6.052	6.152	6.08586	0.0503778	7	<0,0001
D259N
pH50								Mean	SEM	N	p value (Kruskal-Wallis and Dunn's multiple comparisons test)
6.544	6.547	6.547	6.545	6.529	6.501	6.516	6.505	6.52925	0.00688878	8	>0,9999
K343Q
pH50							Mean	SEM	N	p value (Kruskal-Wallis and Dunn's multiple comparisons test)
6.36	6.134	6.386	6.54	6.251	6.416	6.551	6.37686	0.0564128	7	0.3792
D347N
pH50								Mean	SEM	N	p value (Kruskal-Wallis and Dunn's multiple comparisons test)
6.175	6.308	6.167	6.302	6.556	6.269	6.138	6.18	6.26187	0.047976	8	0.0045
D351N
pH50							Mean	SEM	N	p value (Kruskal-Wallis and Dunn's multiple comparisons test)
6.739	6.709	6.729	6.732	6.66	6.667	6.656	6.69886	0.0138726	7	0.0115
E355Q
pH50								Mean	SEM	N	p value (Kruskal-Wallis and Dunn's multiple comparisons test)
6.746	6.58	6.479	6.316	6.372	6.415	6.326	6.489	6.46537	0.0509951	8	>0,9999
D409N
pH50							Mean	SEM	N	p value (Kruskal-Wallis and Dunn's multiple comparisons test)
6.648	6.522	6.6	6.56	6.598	6.715	6.527	6.59571	0.0260116	7	>0,9999
WT ASIC1a
pHD50
7.282	7.146	7.172	7.144	7.135	7.179	7.153	7.153	7.169	7.166	7.175	7.156	7.128	7.101	7.291	7.139	7.244	7.22	7.17	7.183	7.169	7.144	7.137	7.202	7.176	7.185	7.13	7.179	7.038	7.021	7.163	7.218	7.19	7.197	7.116	7.174	7.212	7.133	7.174	7.17	7.226	7.254	7.027	7.122	7.114	7.188	7.187	7.156	7.146	7.122
K211Q
pHD50								Mean	SEM	N	p value (One-way ANOVA and Dunnett's multiple comparisons test)
7.17	7.16	7.145	7.176	7.106	7.115	7.129	7.139	7.1425	0.00893828	8	>0,9999
E219Q
pHD50								Mean	SEM	N	p value (One-way ANOVA and Dunnett's multiple comparisons test)
7.067	7.037	7.061	7.076	7.057	7.084	7.078	7.038	7.06225	0.00625	8	0.0503
E238Q
pHD50													Mean	SEM	N	p value (One-way ANOVA and Dunnett's multiple comparisons test)
7.124	7.087	7.125	7.127	7.156	7.055	6.997	7.014	7.049	7.063	6.997	7.003	7.131	7.07138	0.0159263	13	0.016
E242Q
pHD50								Mean	SEM	N	p value (One-way ANOVA and Dunnett's multiple comparisons test)
7.042	7.032	7.076	6.997	7.066	7.033	7.026	7.039	7.03888	0.00858245	8	0.004
K246Q
pHD50									Mean	SEM	N	p value (One-way ANOVA and Dunnett's multiple comparisons test)
6.892	6.875	6.877	6.905	6.868	6.931	6.89	6.874	6.833	6.88278	0.00899348	9	<0,0001
D259N
pHD50									Mean	SEM	N	p value (One-way ANOVA and Dunnett's multiple comparisons test)
7.114	7.086	7.101	7.11	7.149	6.985	7.023	6.984	6.985	7.05967	0.0217588	9	0.0207
K343Q
pHD50					Mean	SEM	N	p value (One-way ANOVA and Dunnett's multiple comparisons test)
7.147	7.192	7.146	7.122	7.134	7.1482	0.0118592	5	>0,9999
D347N
pHD50																										Mean	SEM	N	p value (One-way ANOVA and Dunnett's multiple comparisons test)
7.038	7.013	7.057	7.007	6.782	6.872	6.831	6.959	6.862	7.026	7.03	7.052	7.042	7.034	7.04	7.062	7.073	6.992	6.943	6.969	6.97	7.021	7.081	7.012	7.015	6.98	6.99088	0.0150314	26	<0,0001
D351N
pHD50								Mean	SEM	N	p value (One-way ANOVA and Dunnett's multiple comparisons test)
7.275	7.258	7.255	7.301	7.265	7.279	7.294	7.332	7.28237	0.00911815	8	0.0004
E355Q
pHD50																					Mean	SEM	N	p value (One-way ANOVA and Dunnett's multiple comparisons test)
7.245	7.205	7.195	7.233	7.223	7.227	7.235	7.233	7.042	7.032	6.976	7.014	7.045	7.136	7.066	7.227	7.214	7.258	7.3	7.287	7.263	7.1741	0.0219582	21	0.9611
D409N
pHD50																									Mean	SEM	N	p value (One-way ANOVA and Dunnett's multiple comparisons test)
7.082	7.176	7.165	7.183	7.396	7.398	7.404	7.401	7.082	7	7.256	7.506	7.51	7.523	7.537	7.551	7.51	7.542	7.523	7.54	7.512	7.506	7.537	7.522	7.529	7.39564	0.0354997	25	<0,0001
[truncated: 90 more columns]

## Sheet: Figure 2E
Figure 2E
WT ASIC1a
pH50
6.355	6.321	6.272	6.27	6.237	6.256	6.262	6.229	6.233	6.581	6.549	6.598	6.573	6.574	6.633	6.552	6.614	6.591	6.516	6.351	6.7	6.421	6.143	6.507	6.437	6.404	6.582	6.553	6.72	6.678	6.289	6.642	6.7	6.635	6.676	6.594	6.26	6.618	6.598	6.609	6.429	6.553	6.557	6.52	6.469	6.483	6.573	6.337	6.288	6.56
H110N
pH50										Mean	SEM	N	p value (Kruskal-Wallis and Dunn's multiple comparisons test)
6.475	6.346	6.556	6.575	6.563	6.357	6.475	6.513	6.511	6.384	6.4755	0.0270572	10	>0,9999
K291Q
pH50															Mean	SEM	N	p value (Kruskal-Wallis and Dunn's multiple comparisons test)
6.473	6.349	6.373	6.549	6.192	6.391	6.528	6.584	6.54	6.582	6.593	6.58	6.574	6.562	6.585	6.497	0.0305838	15	>0,9999
D298N
pH50												Mean	SEM	N	p value (Kruskal-Wallis and Dunn's multiple comparisons test)
6.67	6.624	6.669	6.646	6.602	6.565	6.638	6.524	6.165	6.534	6.532	6.573	6.56183	0.0391438	12	0.3886
E315Q
pH50								Mean	SEM	N	p value (Kruskal-Wallis and Dunn's multiple comparisons test)
6.693	6.692	6.616	6.666	6.563	6.534	6.623	6.305	6.5865	0.045029	8	0.2653
H329N
pH50										Mean	SEM	N	p value (Kruskal-Wallis and Dunn's multiple comparisons test)
6.26	6.269	6.263	6.302	6.275	6.31	6.432	6.387	6.341	6.343	6.3182	0.0182177	10	0.001
D357N
pH50								Mean	SEM	N	p value (Kruskal-Wallis and Dunn's multiple comparisons test)
6.007	5.861	5.978	6.019	5.962	5.99	5.843	6.013	5.95912	0.0243526	8	<0,0001
E364Q
pH50								Mean	SEM	N	p value (Kruskal-Wallis and Dunn's multiple comparisons test)
6.58	6.537	6.538	6.554	6.535	6.581	6.57	6.569	6.558	0.0068972	8	>0,9999
WT ASIC1a
pHD50
7.282	7.146	7.172	7.144	7.135	7.179	7.153	7.153	7.169	7.166	7.175	7.156	7.128	7.101	7.291	7.139	7.244	7.22	7.17	7.183	7.169	7.144	7.137	7.202	7.176	7.185	7.13	7.179	7.038	7.021	7.163	7.218	7.19	7.197	7.116	7.174	7.212	7.133	7.174	7.17	7.226	7.254	7.027	7.122	7.114	7.188	7.187	7.156	7.146	7.122
H110N
pHD50											Mean	SEM	N	p value (One-way ANOVA and Dunnett's multiple comparisons test)
7.028	7.073	7.113	7.143	7.157	7.182	7.182	7.216	7.178	7.184	7.073	7.139	0.0178941	11	0.9853
K291Q
pHD50							Mean	SEM	N	p value (One-way ANOVA and Dunnett's multiple comparisons test)
7.129	7.166	7.214	7.149	7.195	7.177	7.141	7.16729	0.0114823	7	0.9919
D298N
pHD50									Mean	SEM	N	p value (One-way ANOVA and Dunnett's multiple comparisons test)
7.103	7.11	7.125	7.128	7.116	7.094	7.116	7.129	7.075	7.11067	0.00590198	9	0.3417
E315Q
pHD50								Mean	SEM	N	p value (One-way ANOVA and Dunnett's multiple comparisons test)
7.378	7.377	7.355	7.402	7.335	7.349	7.335	7.352	7.36037	0.00827634	8	<0,0001
H329N
pHD50									Mean	SEM	N	p value (One-way ANOVA and Dunnett's multiple comparisons test)
6.972	6.984	7.123	6.979	6.974	7.001	7.017	7.032	6.985	7.00744	0.015954	9	<0,0001
D357N
pHD50										Mean	SEM	N	p value (One-way ANOVA and Dunnett's multiple comparisons test)
6.925	6.905	6.91	6.883	6.891	6.882	6.938	6.904	6.946	6.913	6.9097	0.00687031	10	<0,0001
E364Q
pHD50									Mean	SEM	N	p value (One-way ANOVA and Dunnett's multiple comparisons test)
7.142	7.069	7.066	7.094	7.087	7.153	7.236	7.196	7.165	7.13422	0.0198227	9	0.9774
[truncated: 90 more columns]

## Sheet: Figure 2F
Figure 2F
WT ASIC1a
pH50
6.355	6.321	6.272	6.27	6.237	6.256	6.262	6.229	6.233	6.581	6.549	6.598	6.573	6.574	6.633	6.552	6.614	6.591	6.516	6.351	6.7	6.421	6.143	6.507	6.437	6.404	6.582	6.553	6.72	6.678	6.289	6.642	6.7	6.635	6.676	6.594	6.26	6.618	6.598	6.609	6.429	6.553	6.557	6.52	6.469	6.483	6.573	6.337	6.288	6.56
E97Q
pH50																								Mean	SEM	N	p value (Kruskal-Wallis and Dunn's multiple comparisons test)
6.248	6.192	6.385	6.635	5.956	6.023	5.972	5.966	6.375	6.329	6.222	6.19	6.586	6.622	6.559	6.683	6.621	6.626	6.634	6.57	6.537	6.534	6.59	6.574	6.40121	0.0501801	24	0.9429
K193Q
pH50						Mean	SEM	N	p value (Kruskal-Wallis and Dunn's multiple comparisons test)
6.25	6.557	6.511	6.578	6.471	6.476	6.47383	0.0480496	6	>0,9999
E254Q
pH50							Mean	SEM	N	p value (Kruskal-Wallis and Dunn's multiple comparisons test)
6.56	6.559	6.453	6.405	6.426	6.342	6.46	6.45786	0.0300487	7	0.4352
WT ASIC1a
pHD50
7.282	7.146	7.172	7.144	7.135	7.179	7.153	7.153	7.169	7.166	7.175	7.156	7.128	7.101	7.291	7.139	7.244	7.22	7.17	7.183	7.169	7.144	7.137	7.202	7.176	7.185	7.13	7.179	7.038	7.021	7.163	7.218	7.19	7.197	7.116	7.174	7.212	7.133	7.174	7.17	7.226	7.254	7.027	7.122	7.114	7.188	7.187	7.156	7.146	7.122
E97Q
pHD50								Mean	SEM	N	p value (One-way ANOVA and Dunnett's multiple comparisons test)
7.303	7.292	7.256	7.295	7.342	7.327	7.345	7.291	7.30637	0.0106132	8	<0,0001
K193Q
pHD50																Mean	SEM	N	p value (One-way ANOVA and Dunnett's multiple comparisons test)
7.075	7.048	7.051	7.084	7.126	7.138	7.14	7.112	7.193	7.216	7.245	7.207	7.143	7.159	7.157	7.194	7.143	0.0147564	16	0.9413
E254Q
pHD50									Mean	SEM	N	p value (One-way ANOVA and Dunnett's multiple comparisons test)
7.068	7.051	7.061	7.098	7.023	7	6.999	7.003	6.989	7.03244	0.0127673	9	<0,0001
[truncated: 90 more columns]

## Sheet: Figure 2G
Figure 2G
WT ASIC1a
pH50
6.355	6.321	6.272	6.27	6.237	6.256	6.262	6.229	6.233	6.581	6.549	6.598	6.573	6.574	6.633	6.552	6.614	6.591	6.516	6.351	6.7	6.421	6.143	6.507	6.437	6.404	6.582	6.553	6.72	6.678	6.289	6.642	6.7	6.635	6.676	6.594	6.26	6.618	6.598	6.609	6.429	6.553	6.557	6.52	6.469	6.483	6.573	6.337	6.288	6.56
K384Q
pH50									Mean	SEM	N	p value (Kruskal-Wallis and Dunn's multiple comparisons test)
6.546	6.595	6.563	6.553	6.583	6.412	6.453	6.523	6.539	6.52967	0.0200312	9	>0,9999
K388Q
pH50								Mean	SEM	N	p value (Kruskal-Wallis and Dunn's multiple comparisons test)
6.548	6.448	6.471	6.51	6.522	6.533	6.495	6.502	6.50362	0.0115309	8	0.3478
WT ASIC1a
pHD50
7.282	7.146	7.172	7.144	7.135	7.179	7.153	7.153	7.169	7.166	7.175	7.156	7.128	7.101	7.291	7.139	7.244	7.22	7.17	7.183	7.169	7.144	7.137	7.202	7.176	7.185	7.13	7.179	7.038	7.021	7.163	7.218	7.19	7.197	7.116	7.174	7.212	7.133	7.174	7.17	7.226	7.254	7.027	7.122	7.114	7.188	7.187	7.156	7.146	7.122
K384Q
pHD50								Mean	SEM	N	p value (One-way ANOVA and Dunnett's multiple comparisons test)
7.106	7.055	7.037	7.11	7.084	7.097	7.114	7.111	7.08925	0.010166	8	0.0215
K388Q
pHD50							Mean	SEM	N	p value (One-way ANOVA and Dunnett's multiple comparisons test)
7.017	7.013	7.019	7.087	7.098	7.067	7.05	7.05014	0.0132565	7	0.0003
[truncated: 90 more columns]

## Sheet: Figure 2H
Figure 2H
WT ASIC1a
pH50
6.355	6.321	6.272	6.27	6.237	6.256	6.262	6.229	6.233	6.581	6.549	6.598	6.573	6.574	6.633	6.552	6.614	6.591	6.516	6.351	6.7	6.421	6.143	6.507	6.437	6.404	6.582	6.553	6.72	6.678	6.289	6.642	6.7	6.635	6.676	6.594	6.26	6.618	6.598	6.609	6.429	6.553	6.557	6.52	6.469	6.483	6.573	6.337	6.288	6.56
E63Q
pH50							Mean	SEM	N	p value (One-way ANOVA and Dunnett's multiple comparisons test)
6.459	6.275	6.181	6.663	6.693	6.704	6.739	6.53057	0.0859235	7	0.9586
D434N
pH50								Mean	SEM	N	p value (One-way ANOVA and Dunnett's multiple comparisons test)
6.653	6.624	6.379	6.412	6.226	6.123	6.458	6.289	6.3955	0.0650958	8	0.0852
D455N
pH50							Mean	SEM	N	p value (One-way ANOVA and Dunnett's multiple comparisons test)
6.018	6.605	6.303	6.682	6.601	6.528	6.549	6.46943	0.0875766	7	0.8772
WT ASIC1a
pHD50
7.282	7.146	7.172	7.144	7.135	7.179	7.153	7.153	7.169	7.166	7.175	7.156	7.128	7.101	7.291	7.139	7.244	7.22	7.17	7.183	7.169	7.144	7.137	7.202	7.176	7.185	7.13	7.179	7.038	7.021	7.163	7.218	7.19	7.197	7.116	7.174	7.212	7.133	7.174	7.17	7.226	7.254	7.027	7.122	7.114	7.188	7.187	7.156	7.146	7.122
E63Q
pHD50								Mean	SEM	N	p value (One-way ANOVA and Dunnett's multiple comparisons test)
7.182	7.201	7.192	7.201	7.217	7.197	7.191	7.166	7.19338	0.00530141	8	0.2324
D434N
pHD50							Mean	SEM	N	p value (One-way ANOVA and Dunnett's multiple comparisons test)
7.217	7.223	7.218	7.182	7.173	7.19	7.184	7.19814	0.0077565	7	0.2197
D455N
pHD50							Mean	SEM	N	p value (One-way ANOVA and Dunnett's multiple comparisons test)
7.145	7.138	7.255	7.26	7.246	7.25	7.243	7.21957	0.0202824	7	0.007
[truncated: 90 more columns]

## Sheet: Figure 3B
Figure 3B
WT ASIC1a
pH50
6.355	6.321	6.272	6.27	6.237	6.256	6.262	6.229	6.233	6.581	6.549	6.598	6.573	6.574	6.633	6.552	6.614	6.591	6.516	6.351	6.7	6.421	6.143	6.507	6.437	6.404	6.582	6.553	6.72	6.678	6.289	6.642	6.7	6.635	6.676	6.594	6.26	6.618	6.598	6.609	6.429	6.553	6.557	6.52	6.469	6.483	6.573	6.337	6.288	6.56
H73Q
pH50								Mean	SEM	N	p value (One-way ANOVA and Dunnett's multiple comparisons test)
6.295	6.288	6.219	6.345	6.364	6.322	6.298	6.301	6.304	0.01536	8	0.0005
H73A
pH50								Mean	SEM	N	p value (One-way ANOVA and Dunnett's multiple comparisons test)
6.208	6.22	6.1	6.202	6.105	6.261	6.321	6.286	6.21287	0.0280067	8	<0,0001
H73V
pH50							Mean	SEM	N	p value (One-way ANOVA and Dunnett's multiple comparisons test)
6.206	6.261	6.263	6.268	6.264	6.345	6.406	6.28757	0.0249884	7	0.0003
H73F
pH50							Mean	SEM	N	p value (One-way ANOVA and Dunnett's multiple comparisons test)
6.18	6.185	6.178	6.004	6.058	6.06	6.053	6.10257	0.0286405	7	<0,0001
H73D
pH50									Mean	SEM	N	p value (One-way ANOVA and Dunnett's multiple comparisons test)
6.379	6.164	6.1	6.055	6.166	6.148	5.702	5.747	5.464	5.99167	0.0966455	9	<0,0001
H73E
pH50														Mean	SEM	N	p value (One-way ANOVA and Dunnett's multiple comparisons test)
6.004	5.967	5.934	5.656	5.876	5.524	5.504	5.745	5.502	5.675	6.11	5.92	5.981	5.957	5.81107	0.0550431	14	<0,0001
H73K
pH50									Mean	SEM	N	p value (One-way ANOVA and Dunnett's multiple comparisons test)
6.327	6.312	6.477	6.413	6.422	6.463	6.454	6.401	6.36	6.40322	0.019737	9	0.181
WT ASIC1a
pHD50
7.282	7.146	7.172	7.144	7.135	7.179	7.153	7.153	7.169	7.166	7.175	7.156	7.128	7.101	7.291	7.139	7.244	7.22	7.17	7.183	7.169	7.144	7.137	7.202	7.176	7.185	7.13	7.179	7.038	7.021	7.163	7.218	7.19	7.197	7.116	7.174	7.212	7.133	7.174	7.17	7.226	7.254	7.027	7.122	7.114	7.188	7.187	7.156	7.146	7.122
H73Q
pHD50								Mean	SEM	N	p value (Kruskal-Wallis and Dunn's multiple comparisons test)
7.157	7.166	7.145	7.163	7.108	7.116	7.111	7.117	7.13537	0.00878094	8	>0,9999
H73A
pHD50								Mean	SEM	N	p value (Kruskal-Wallis and Dunn's multiple comparisons test)
7.059	7.078	7.056	7.03	7.038	7.028	7.046	7.013	7.0435	0.00728991	8	0.0052
H73V
pHD50								Mean	SEM	N	p value (Kruskal-Wallis and Dunn's multiple comparisons test)
7.006	7.001	7.003	6.918	6.974	7.03	7.019	7.03	6.99763	0.013067	8	<0,0001
H73F
pHD50																					Mean	SEM	N	p value (Kruskal-Wallis and Dunn's multiple comparisons test)
6.771	6.783	6.881	6.955	6.955	6.955	6.951	6.964	7.034	7.03	7.029	7.029	6.93	6.938	6.957	6.972	6.974	6.971	6.965	6.934	6.885	6.94586	0.0152238	21	<0,0001
H73D
pHD50								Mean	SEM	N	p value (Kruskal-Wallis and Dunn's multiple comparisons test)
7.217	7.201	7.212	7.131	7.134	7.121	7.13		7.16371	0.0165295	7	>0,9999
H73E
pHD50																				Mean	SEM	N	p value (Kruskal-Wallis and Dunn's multiple comparisons test)
6.987	7.008	7.083	6.877	6.906	7.125	7.127	7.122	7.189	7.201	7.191	7.189	7.084	7.072	7.075	7.068	7.122	7.138	7.091	7.081	7.0868	0.0196431	20	0.0332
H73K
pHD50												Mean	SEM	N	p value (Kruskal-Wallis and Dunn's multiple comparisons test)
7.011	7.033	7.03	7.03	7.02	7.029	7.002	6.872	7.064	7.069	7.078	7.05	7.024	0.0153662	12	<0,0001
[truncated: 90 more columns]

## Sheet: Figure 3C
Figure 3C	H73-SSD-Polarity
WT=H73	pHD50	polarity
H	7.1547	10.4
Q	7.13537	10.5
A	7.0435	8.1
V	6.99763	5.9
F	6.94586	5.2
D	7.16371	13
E	7.0868	12.3
K	7.024	11.3

[truncated: 40 more sheets: Figure 3D, Figure 3E, Figure 3F, Figure 3G, Figure 3H, Figure 4B, Figure 4C, Figure 4D, Figure 4E, Figure 4F, Figure 4G, Figure 4H, Figure 4J, Figure 4K, Figure 4L, Figure 4M, Figure 5B, Figure 5C, Figure 5D, Figure 5E …]
